# Supplementary material for: Antibacterial Activity and Mechanisms of TroHepc2-22, a Derived Peptide of Hepcidin2 from Golden Pompano (Trachinotus ovatus)
Source: Int J Mol Sci. 2023 May 25;24(11):9251. doi: 10.3390/ijms24119251 (PMC10253267; doi:10.3390/ijms24119251)
Supplement: Supplementary file 1 [file ijms-24-09251-s001.zip]

Archive with 1 entries (1 files):
- ijms-2339383-supplementary.pdf
